# Supplementary material for: Association between DNA Damage Response and Repair Genes and Risk of Invasive Serous Ovarian Cancer
Source: PLoS One. 2010 Apr 8;5(4):e10061. doi: 10.1371/journal.pone.0010061 (PMC2851649; doi:10.1371/journal.pone.0010061)
Supplement: Table S1 — Description of the 53 genes related to DNA Repair and p53-mediated damage response pathways. (0.02 MB XLS) [file pone.0010061.s001.xls]

## Sheet: Supp 1
Supplemental Table 1. Description of the 53 genes related to DNA Repair and p53-mediated damage response pathways.
Gene	Chromosomal Location	SNPs	tSNPs	cSNPs*	Function	Activity
APEX1	14q11.2-q12	7	7	2	BER	Other BER factors: AP endonuclease
ATM	11q22-q23	8	8	1	Genetic disease†	Ataxia telangiectasia
BACH1	21q22.11	9	9	0	BASC-related	Transcription co-factor
BARD1	2q34-q35	22	21	1	BASC-related	Transcription co-factor
BRCA1	17q21	5	5	2	HR	Accessory factor for transcription & recombination
BRCA2	13q12.3	21	21	1	HR	Cooperation with RAD51, essential function
BRIP1	17q22-q24	11	10	1	BASC-related	Transcription co-factor
CHEK1	11q24-q24	10	10	1	Conserved DNA damage response	Effector kinases
CHEK2	22q12.1	13	13	0	Conserved DNA damage response	Effector kinases
DDB2	11p12-p11	10	10	0	NER-related	Mutated in XP group E
ERCC1	19q13.2-q13.3	4	4	0	NER	5' incision subunit
ERCC2	19q13.3	9	9	1	NER	5' to 3' DNA helicase
ERCC3	2q21	5	5	0	NER	3' to 5' DNA helicase
ERCC4	16p13.12	5	5	1	NER	5' incision subunit
ERCC5	13q33	12	11	3	NER	3' incision subunit
ERCC6	10q11.23	10	8	2	NER	Cockayne Syndrome: Needed for transcription-coupled NER
FANCA	16q24.3	15	14	2	Genetic disease†	Fanconi anemia: Tolerance or repair of DNA crosslinks
FANCC	9q22.3	12	12	0	Genetic disease†	Fanconi anemia: Tolerance or repair of DNA crosslinks
FANCD2	3p26	2	2	0	Genetic disease†	Fanconi anemia: Tolerance or repair of DNA crosslinks
FANCE	6p22-p21	3	3	0	Genetic disease†	Fanconi anemia: Tolerance or repair of DNA crosslinks
FANCF	11p15	3	3	0	Genetic disease†	Fanconi anemia: Tolerance or repair of DNA crosslinks
FANCG	9p13	3	3	0	Genetic disease†	Fanconi anemia: Tolerance or repair of DNA crosslinks
GADD45A	1p31.2-p31.1	9	9	0	DNA damage inducible	Growth arrest
GADD45B	19p13.3	6	6	0	DNA damage inducible	Growth arrest
GADD45G	9q22.1-q22.2	9	9	0	DNA damage inducible	Growth arrest
LIG1	19q13.2-q13.3	10	10	0	NER	DNA joining
LIG3	17q11.2-q12	5	5	0	BER	Other BER factors: Main ligation function
LIG4	13q33-q34	10	10	0	Non-homologous end-joining	Non-homologous end-joining
MDM2	12q14.3-q15	4	4	1	p53 degradation	Ubiquitin ligase
MLH1	3p21.3	5	5	1	MMR	MutL homologs, forming heterodimer
MLH3	14q24.3	2	2	0	MMR	MutL homologs of unknown function
MRE11	11q21	9	9	0	HR	3' exonuclease
MSH2	2p22-p21	12	12	0	MMR	Mismatch and loop recognition
MSH3	5q11-q12	23	23	0	MMR	Mismatch and loop recognition
MSH4	1p31	10	10	0	MMR	MutS homologs specialized for meiosis
MSH6	2p16	14	14	2	MMR	Mismatch recognition
NBS1	8q21	12	12	4	HR	Mutated in Nijmegen breakage syndrome
PARP1	1q41-q42	7	7	1	BER	PARP enzymes: Protects strand interruptions
PARP2	14q11.2-q12	10	10	2	BER	PARP enzymes: PARP-like enzyme
PMS1	2q31.1	7	7	0	MMR	MutL homolog
PMS2	7p22.2	7	7	1	MMR	MutL homologs, forming heterodimer
RAD50	5q31	4	4	0	HR	ATPase in complex with MRE11A, NBS1
RAD51	15q15.1	4	4	0	HR	Homologous pairing
RAD52	12p13-p12.2	16	16	0	HR	Accessory factor for recombination
RAP80	5q35.2	7	7	1	BASC-related	DNA damage response
TP53	17p13.1	7	7	1	Conserved DNA damage response	Regulation of the cell cycle
TP53I3	2p23.3	4	4	0	DNA double strand break repair	Cell death
XRCC1	19q13.2	8	7	1	BER	Other BER factors: Main ligation function
XRCC2	7q36.1	9	9	1	HR	DNA break and crosslink repair
XRCC3	14q32.3	8	8	0	HR	DNA break and crosslink repair
XRCC4	5q13-q14	20	20	0	Non-homologous end-joining	Non-homologous end-joining
XRCC5	2q35	23	23	1	Non-homologous end-joining	DNA end binding
XRCC6	22q13.2-q13.31	4	4	1	Non-homologous end-joining	DNA end binding
Totals		484	477	36
Abbreviations: SNPs, single nucleotide polymorphisms; tSNPs, tagging single nucleotide polymorphisms; cSNPs, nonsynonymous (i.e., amino-acid changing) coding single nucleotide polymorphisms; BER, base excision repair; BASC, BRCA1 associated genome surveillance complex; NER, nucleotide excision repair; HR, homologous recombination; MMR, mismatch excision repair; PARP, Poly(ADP-ribose) polymerase. …
