# Supplementary material for: Association between DNA Damage Response and Repair Genes and Risk of Invasive Serous Ovarian Cancer
Source: PLoS One. 2010 Apr 8;5(4):e10061. doi: 10.1371/journal.pone.0010061 (PMC2851649; doi:10.1371/journal.pone.0010061)
Supplement: Table S2 — Marginal screen results for 484 DNA Repair SNPs in the North Carolina Ovarian Cancer Study. (0.12 MB XLS) [file pone.0010061.s002.xls]

## Sheet: Supp 2
Supplemental Table 2. Marginal screen results for 484 DNA Repair SNPs in the North Carolina Ovarian Cancer Study.*
SNP	Gene	MAF	HWE p-value	Most Likely Model†		OR	95% CI		Max BF‡
				Modal Model	Probability
rs6005835	CHEK2	0.2684	0.5234	LA	0.658	0.698025	0.553569	0.880177	17.5959
rs11571424	RAD52	0.1296	0.0021	Rec	0.9704	5.77593	1.38519	24.0843	11.576
rs411697	BACH1	0.371	0.6253	Rec	0.9765	0.532166	0.342123	0.827773	10.401
rs5762746	CHEK2	0.371	0.0876	Rec	0.505	0.524295	0.334038	0.822917	9.0663
rs2078486	TP53	0.0629	0.7099	LA	0.5526	1.6428	1.18305	2.2812	7.62
rs4703819	MSH3	0.0781	0.4458	Rec	0.9677	9.36519	0.348323	251.797	7.5597
rs10131	LIG4	0.094	0.4134	Rec	0.9761	0.44074	0.00906767	21.4225	7.0733
rs12951053	TP53	0.061	0.5012	LA	0.5238	1.64526	1.16983	2.31391	5.5182
rs6151640	MSH3	0.0832	0.2899	Rec	0.9666	0.208357	0.0358159	1.21211	5.4105
rs6470522	NBS1	0.1563	0.3328	Rec	0.7375	2.70445	1.16473	6.27961	4.4201
rs7735781	XRCC4	0.0693	0.8146	Rec	0.9392	8.49774	0.372771	193.716	4.0756
rs929461	GADD45B	0.1228	0.0281	Rec	0.8939	0.363855	0.0211288	6.26586	3.9528
rs3732191	MSH6	0.0807	0.5149	Rec	0.4925	0.503284	0.0102535	24.7034	3.8852
rs11571461	RAD52	0.0623	0.1219	Rec	0.8849	0.522098	0.0105951	25.7275	3.843
rs2287497	TP53	0.0909	0.2436	LA	0.5168	1.48557	1.1229	1.96538	3.5278
rs2678681	PARP2	0.056	0.5001	Rec	0.8775	7.23189	0.292745	178.654	3.2442
rs3780560	FANCC	0.0712	0.3519	Rec	0.8687	0.433484	0.00909135	20.6689	3.1366
rs16855489	XRCC5	0.4001	0.6729	Dom	0.9083	0.693988	0.534004	0.901903	3.025
rs1011980	XRCC4	0.256	0.2849	Rec	0.9563	0.488899	0.261318	0.914677	2.9884
rs3797896	MSH3	0.0604	0.6858	Rec	0.9237	6.56531	0.251029	171.707	2.8524
rs32989	MSH3	0.3024	0.6297	Dom	0.6704	0.704406	0.545217	0.910075	2.5764
rs6151912	MSH3	0.0515	0.4936	Rec	0.8914	0.251906	0.00633828	10.0116	2.4818
rs7212340	BRIP1	0.0807	0.6641	Rec	0.9089	0.496585	0.0102367	24.0896	2.2406
rs6464268	XRCC2	0.1372	0.1936	Rec	0.8724	0.317874	0.0781392	1.29313	2.2347
rs13006837	XRCC5	0.0959	0.085	Rec	0.9247	0.454799	0.00952717	21.7108	2.1076
rs12515548	MSH3	0.1321	0.0564	Rec	0.8194	0.27346	0.0456807	1.63702	2.0981
rs10143407	PARP2	0.0546	0.8672	Rec	0.861	0.355297	0.00789975	15.9798	2.0767
rs1805794	NBS1	0.3231	0.8364	Rec	0.6523	0.575107	0.345758	0.956587	2.0667
rs1063045	NBS1	0.3174	0.5764	Rec	0.69	0.574992	0.345824	0.95602	2.0585
rs1061302	NBS1	0.3177	0.5916	Rec	0.7141	0.574992	0.345824	0.95602	2.0585
rs828918	XRCC5	0.1659	0.2293	Rec	0.9236	0.434917	0.142805	1.32455	1.9568
rs1800067	ERCC4	0.0794	0.0977	Rec	0.9111	0.344487	0.00773178	15.3485	1.9041
rs1006548	FANCA	0.2433	0.5017	Rec	0.9067	1.74368	0.979195	3.10503	1.8597
rs1981929	MSH2	0.3767	0.219	Dom	0.8568	1.41143	1.07672	1.85017	1.8186
rs4253211	ERCC6	0.1137	0.7844	Rec	0.7208	0.329328	0.0769176	1.41004	1.7989
rs4647519	FANCC	0.0476	0.6984	Rec	0.7642	0.262711	0.00642368	10.7442	1.7581
rs13425206	MSH2	0.0521	0.8466	Rec	0.867	0.2608	0.00675919	10.0629	1.7152
rs7307680	RAD52	0.1855	0.0086	Dom	0.5985	0.701594	0.531979	0.92529	1.7145
rs3093933	PARP2	0.263	0.127	Rec	0.7838	0.55973	0.323578	0.968232	1.604
rs13292454	FANCC	0.068	0.4078	Rec	0.6064	3.17085	0.869365	11.5651	1.582
rs769412	MDM2	0.0591	0.6658	Rec	0.6453	3.85126	0.558668	26.5492	1.4715
rs13178127	XRCC4	0.0629	0.8301	Rec	0.8135	0.330549	0.00791468	13.8051	1.3644
rs2286028	RAD52	0.1963	0.822	Rec	0.905	0.492628	0.218963	1.10833	1.3606
rs2228528	ERCC6	0.1836	0.4288	Rec	0.7905	0.451626	0.184731	1.10413	1.3548
rs757052	XRCC2	0.0483	0.4116	Rec	0.849	0.32488	0.00850453	12.4107	1.3253
rs2306371	MSH3	0.1156	0.1062	Rec	0.8165	0.32677	0.0541172	1.9731	1.2797
rs245346	MSH3	0.4746	0.8214	LA	0.4427	0.790097	0.659216	0.946962	1.2767
rs17743655	BACH1	0.0521	0.2789	Rec	0.8584	0.342494	0.00883481	13.2773	1.2761
rs10057194	XRCC4	0.0537	0.3737	Rec	0.7787	0.424221	0.0146573	12.2781	1.2618
rs7190823	FANCA	0.4047	0.624	Rec	0.8304	1.47167	1.05878	2.04558	1.2441
rs13180316	XRCC4	0.2748	0.1031	Rec	0.9034	0.569441	0.323879	1.00118	1.2431
rs397628	MSH3	0.0841	0.8607	Rec	0.6757	1.79338	0.228492	14.0757	1.2016
rs6966	ERCC2	0.1482	0.9545	Rec	0.8901	2.10286	0.961624	4.59851	1.1974
rs16900343	XRCC4	0.0508	0.0514	Rec	0.7979	0.320139	0.0106026	9.6664	1.1885
rs9625534	CHEK2	0.0845	0.0091	Rec	0.8304	0.364766	0.0971118	1.37011	1.1853
rs1233276	PMS1	0.2153	0.2184	Rec	0.7647	1.80507	1.02225	3.18737	1.1838
rs2241320	XRCC5	0.1379	0.7802	LA	0.4189	0.883557	0.564256	1.38354	1.1499
rs2832283	BACH1	0.2351	0.5169	Rec	0.4786	0.52666	0.259308	1.06966	1.1158
rs10166817	XRCC5	0.0464	0.3253	Rec	0.8058	2.58545	0.0748836	89.2659	1.1138
rs11064613	RAD52	0.075	0.3592	Rec	0.8614	3.40178	0.422514	27.3887	1.1136
rs2299612	FANCG	0.2166	0.6877	Dom	0.709	1.36643	1.05205	1.77476	1.1029
rs1498313	MSH4	0.4015	0.4618	Dom	0.7416	1.37933	1.04957	1.81271	1.0887
rs1805401	PARP1	0.0362	0.9029	Rec	0.6835	0.427159	0.0115835	15.7521	1.0813
rs6964582	XRCC2	0.0388	0.3457	Rec	0.801	0.463013	0.0119296	17.9705	1.0606
rs7546055	GADD45A	0.2173	0.6685	Dom	0.642	1.35934	1.05008	1.75968	1.0587
rs4920660	PMS1	0.0401	0.4474	Rec	0.6504	0.497231	0.0122826	20.1292	1.0456
rs3093921	PARP2	0.0229	0.805	Rec	0.7593	0.500424	0.0123179	20.33	1.0444
rs3754546	BARD1	0.094	0.8518	Rec	0.8592	0.393923	0.0949539	1.63422	1.0435
rs4150383	ERCC5	0.1931	0.8498	Dom	0.5999	0.726294	0.551247	0.956927	1.0424
rs1760921	PARP2	0.0349	0.6322	Rec	0.7947	0.510635	0.0124248	20.9862	1.0405
rs175057	MLH3	0.4638	0.2667	Dom	0.8038	1.41157	1.05159	1.89476	1.0374
rs709816	NBS1	0.3607	0.8254	Rec	0.7955	0.650184	0.427022	0.989971	1.034
rs2940531	RAP80	0.0356	0.7657	Rec	0.7457	0.559283	0.0129653	24.1257	1.0265
rs878156	PARP2	0.0616	0.6936	Rec	0.6798	3.21652	0.414499	24.9602	1.022
rs1699499	FANCC	0.0254	0.069	Rec	0.7756	0.590787	0.0133354	26.1731	1.0197
rs5030783	RAD51	0.3335	0.2612	Rec	0.8797	0.64423	0.426943	0.972101	1.0101
rs3810945	ERCC6	0.0517	0.9656	Rec	0.7427	0.571723	0.045304	7.21498	1.0018
rs6751923	BARD1	0.1468	0.9266	Rec	0.8503	0.455117	0.160175	1.29316	0.9603
rs5745513	MSH4	0.0801	0.8632	Rec	0.8385	2.46034	0.628359	9.63347	0.9195
rs425989	BACH1	0.4212	0.0311	Rec	0.858	0.678412	0.464739	0.990327	0.9034
rs2074516	LIG3	0.1061	0.9783	Rec	0.8473	0.399716	0.0632553	2.52585	0.9017
rs6979676	PMS2	0.2325	0.5673	Rec	0.805	1.66762	1.00475	2.76782	0.8962
rs1063053	NBS1	0.3278	0.2404	Rec	0.7575	0.635972	0.3943	1.02577	0.8946
rs12680687	NBS1	0.2789	0.1163	LA	0.4297	0.780828	0.629023	0.96927	0.8587
rs637885	FANCG	0.2884	0.5785	Rec	0.8174	0.60738	0.359621	1.02583	0.8471
rs663530	MRE11	0.2637	0.5275	Dom	0.6372	0.744159	0.573395	0.965779	0.8417
rs1805812	NBS1	0.0948	0.0967	LA	0.372	0.698025	0.494472	0.985372	0.8284
rs207921	XRCC5	0.3933	0.3975	Rec	0.7769	1.4339	1.02757	2.00091	0.8233
rs12452396	BRIP1	0.2217	0.6986	Rec	0.7155	1.66429	0.985404	2.8109	0.8192
rs2159451	BRIP1	0.3475	0.9215	Dom	0.6162	0.74647	0.577774	0.96442	0.8066
rs6151792	MSH3	0.1004	0.5945	Rec	0.7267	2.52061	0.653156	9.72734	0.7912
rs4150471	ERCC3	0.2783	0.8191	Rec	0.858	1.56268	1.0064	2.42643	0.7727
rs8046872	FANCA	0.4136	0.6539	Dom	0.7403	0.742895	0.569958	0.968305	0.7606
rs3219142	PARP1	0.1995	0.8664	Rec	0.738	1.73083	0.94123	3.18282	0.7485
rs3213344	XRCC1	0.0604	0.0561	Rec	0.7407	0.458131	0.0679586	3.08841	0.7461
rs4952887	MSH2	0.1055	0.3723	Rec	0.4301	0.462365	0.0686809	3.11268	0.7453
rs12112229	PMS2	0.2681	0.9931	Rec	0.8532	1.56925	1.00392	2.45293	0.7416
rs11571805	BRCA2	0.075	0.0553	Rec	0.6655	2.23267	0.62585	7.9649	0.7401
rs11962335	FANCE	0.1264	0.3936	Rec	0.8198	1.97724	0.864829	4.52051	0.7361
rs1326188	FANCC	0.1137	0.3514	Rec	0.8115	0.480658	0.0661957	3.49013	0.7344
rs11212570	ATM	0.1121	0.9128	Rec	0.6701	1.09922	0.175321	6.89183	0.7223
rs1076807	CHEK2	0.0731	0.9714	Rec	0.7877	0.457536	0.0730324	2.86639	0.7214
rs16855663	XRCC5	0.0686	0.9425	Rec	0.7963	2.45003	0.543477	11.0449	0.7213
rs2298881	ERCC1	0.0948	0.6721	Rec	0.6793	1.14614	0.222736	5.89773	0.71
rs4796030	LIG3	0.4676	0.5984	LA	0.4347	0.804528	0.670993	0.964636	0.7098
rs754948	LIG1	0.0483	0.671	Rec	0.7589	1.97388	0.187246	20.8079	0.7075
rs3731007	LIG1	0.0591	0.4208	Rec	0.7725	1.97388	0.187246	20.8079	0.7075
rs870926	GADD45G	0.1136	0.9933	Rec	0.6389	1.97566	0.640622	6.09285	0.6829
rs1233258	PMS1	0.2751	0.3652	Dom	0.6844	1.32379	1.02463	1.71031	0.6822
rs2282400	PARP1	0.1724	0.1035	Rec	0.7344	1.02552	0.340514	3.08854	0.6815
rs592068	MRE11	0.2713	0.4633	Dom	0.6314	0.755179	0.5828	0.978545	0.6701
rs506504	CHEK1	0.0349	0.4473	Rec	0.7031	1.81412	0.183051	17.9788	0.6674
rs33003	MSH3	0.3238	0.7679	Dom	0.6847	0.759268	0.588141	0.980187	0.6541
rs2227869	ERCC5	0.0324	0.7971	Rec	0.6748	1.8504	0.198446	17.2539	0.653
rs2016073	ERCC5	0.2166	0.9575	Dom	0.596	0.7545	0.576371	0.987681	0.6402
rs1193695	XRCC4	0.4716	0.0523	Dom	0.6815	1.26655	0.913716	1.75564	0.63
rs156645	LIG1	0.3615	0.6592	Rec	0.8163	1.44167	1.00971	2.05841	0.6268
rs721204	MSH4	0.1093	0.198	Rec	0.6965	0.648755	0.109376	3.84806	0.6209
rs274873	LIG1	0.4886	0.9804	Dom	0.6577	0.736092	0.551287	0.982849	0.6182
rs3212102	XRCC3	0.0297	0.1195	Rec	0.6844	0.750662	0.0749028	7.52299	0.612
rs7583902	XRCC5	0.1217	0.9056	Rec	0.6171	1.64214	0.37206	7.24781	0.6051
rs6741393	MSH2	0.0451	0.6482	Rec	0.6921	1.51044	0.166821	13.6759	0.5982
rs13345846	GADD45B	0.1959	0.2613	Rec	0.7013	1.69317	0.90111	3.18142	0.5909
rs3138513	GADD45G	0.1607	0.3973	Rec	0.8009	0.559618	0.231293	1.35401	0.5901
rs156640	LIG1	0.4639	0	Rec	0.8001	1.32326	0.976196	1.79372	0.5869
rs10041617	XRCC4	0.4975	0.0768	Rec	0.786	0.7303	0.533711	0.9993	0.5865
rs3738948	ERCC3	0.2116	0.2566	Dom	0.5903	1.3139	1.0124	1.7052	0.5821
rs3779107	PMS2	0.1441	0.7442	Rec	0.6706	1.80038	0.779795	4.15671	0.581
rs4253200	ERCC6	0.0489	0.809	Rec	0.7235	1.12479	0.119804	10.5602	0.5748
rs17508019	CHEK2	0.0673	0.5873	Rec	0.7449	0.539453	0.0906454	3.21041	0.5707
rs6683437	MSH4	0.2433	0.1934	Dom	0.4052	1.30996	1.01214	1.69543	0.5672
rs2304579	RAD51	0.0762	0.7123	Rec	0.6874	1.38417	0.168285	11.385	0.5618
rs1860459	PMS2	0.1638	0.8853	Rec	0.5716	0.926724	0.311044	2.76107	0.5571
rs3768707	BARD1	0.2535	0.0336	Rec	0.7889	0.615143	0.323872	1.16837	0.5374
rs274883	LIG1	0.1747	0.8144	Rec	0.7731	0.58485	0.262514	1.30298	0.5353
rs7384368	XRCC2	0.1005	0.1037	Rec	0.6342	1.23084	0.211495	7.16319	0.533
rs639923	ATM	0.0457	0.5136	Rec	0.5572	1.10109	0.137728	8.80285	0.5324
rs16920467	MRE11	0.0546	0.3641	Rec	0.6586	0.645455	0.102827	4.0516	0.529
rs7711825	XRCC4	0.0858	0.427	Rec	0.4816	1.44528	0.214181	9.75262	0.5283
rs5752773	CHEK2	0.3181	0.0131	Rec	0.6101	0.658296	0.400219	1.08279	0.5271
rs1153285	BACH1	0.0496	0.9245	Rec	0.5216	0.805494	0.108885	5.95875	0.5232
rs16852755	BARD1	0.087	0.9829	Rec	0.483	1.86507	0.576297	6.03594	0.5177
rs3135962	LIG3	0.0781	0.2669	Rec	0.3637	0.695656	0.107655	4.49524	0.5131
rs3212079	XRCC3	0.0756	0.4028	Rec	0.7361	0.877744	0.120787	6.37844	0.5102
rs2815266	GADD45A	0.0699	0.8359	Rec	0.7042	1.50863	0.256899	8.85934	0.5076
rs2024188	BRIP1	0.2554	0.837	Rec	0.7583	1.50591	0.938429	2.41657	0.5051
rs16966142	FANCA	0.0826	0.655	Rec	0.6884	1.57365	0.300764	8.23364	0.501
rs1364726	XRCC5	0.1182	0.0237	Rec	0.7289	1.61543	0.333275	7.8302	0.5005
rs10498020	BARD1	0.1194	0.4794	Rec	0.7564	0.55322	0.168414	1.81726	0.4996
rs10495746	TP53I3	0.108	0.6075	Rec	0.7589	1.87968	0.589295	5.99561	0.4966
rs17206221	MSH3	0.0569	0.237	Rec	0.3945	1.61381	0.339865	7.66303	0.4955
rs132765	XRCC6 (G22P1)	0.1868	0.1627	Rec	0.6995	1.67766	0.822785	3.42075	0.4834
rs4253073	ERCC6	0.0972	0.9812	Rec	0.714	0.607563	0.142348	2.59318	0.4771
rs3793784	ERCC6	0.3888	0.1922	Dom	0.4331	1.30656	0.994778	1.71607	0.4733
rs3219095	PARP1	0.1455	0.732	Rec	0.6254	1.70199	0.69155	4.18882	0.4724
rs3135967	LIG3	0.4447	0.4307	Dom	0.594	1.32234	0.991707	1.7632	0.4714
rs13029721	PMS1	0.0928	0.0041	Rec	0.7162	0.583915	0.17606	1.9366	0.4693
rs12924101	FANCA	0.178	0.1226	Rec	0.5101	1.52791	0.834799	2.79649	0.4684
rs11846404	XRCC3	0.345	0.176	LA	0.383	0.812695	0.668962	0.987309	0.465
rs12446555	FANCA	0.0815	0.4907	Rec	0.6824	0.646941	0.144836	2.88971	0.4603
rs3092991	ATM	0.1455	0.8516	Rec	0.6707	1.68556	0.798005	3.56028	0.4497
rs4638843	MSH2	0.1252	0.058	Rec	0.7477	1.71755	0.535731	5.50647	0.446
rs8079544	TP53	0.0565	0.3859	Rec	0.6357	1.22888	0.226505	6.66712	0.4434
rs3737559	BRCA1	0.0801	0.652	Rec	0.6934	1.51634	0.347349	6.61953	0.4407
rs10405655	LIG1	0.1347	0.5725	Rec	0.7319	0.60236	0.206946	1.75329	0.4394
rs181747	MSH3	0.3329	0.6405	Dom	0.6618	0.777245	0.601948	1.00359	0.4355
rs1713459	APEX1	0.2274	0.866	Dom	0.5696	1.2875	0.996925	1.66276	0.4354
rs12432907	XRCC3	0.1957	0.4743	Rec	0.6911	1.54465	0.824007	2.89555	0.435
rs2126042	BRCA2	0.1893	0.8951	Rec	0.7484	0.626066	0.288549	1.35838	0.4339
rs2304580	RAD51	0.1652	0.4762	Rec	0.7569	0.623816	0.2595	1.4996	0.4295
rs1800935	MSH6	0.3024	0.6709	Rec	0.7634	1.43821	0.918468	2.25207	0.4293
rs2303428	MSH2	0.1023	0.8715	Rec	0.7087	1.70029	0.523018	5.52752	0.4259
rs4647709	DDB2	0.0781	0.9864	Rec	0.7088	1.51407	0.369061	6.21144	0.4243
rs1566823	ERCC3	0.4142	0.1978	Dom	0.5057	0.7719	0.59082	1.00848	0.4231
rs803335	FANCD2	0.0961	0.3845	Rec	0.6988	1.551	0.437589	5.4974	0.4224
rs11652980	BRIP1	0.061	0.0558	Rec	0.5418	0.698444	0.166226	2.9347	0.4156
rs10490303	MSH6	0.0654	0.0746	Rec	0.6154	1.43649	0.364863	5.65552	0.4083
rs2348244	MSH6	0.1436	0.0006	Rec	0.6312	0.630527	0.27187	1.46233	0.4082
rs1470383	MDM2	0.1582	0.8855	Rec	0.7322	0.653312	0.235262	1.81422	0.4078
rs2277869	RAD52	0.1671	0.0129	Dom	0.4585	0.76805	0.579295	1.01831	0.406
rs4986850	BRCA1	0.072	0.7332	Rec	0.6735	0.853679	0.184386	3.9524	0.4051
rs256567	PMS1	0.1112	0.0681	Rec	0.4675	0.876166	0.190882	4.02168	0.3948
rs16900340	XRCC4	0.0845	0.5616	Rec	0.6694	1.11829	0.247918	5.04429	0.3884
rs3218408	XRCC2	0.2313	0.997	Dom	0.4126	1.27941	0.990276	1.65297	0.3865
rs12709092	FANCA	0.1067	0.5824	Rec	0.713	0.664846	0.197846	2.23416	0.386
rs11820487	CHEK1	0.0623	0.1664	Rec	0.6748	1.51619	0.422104	5.44612	0.3854
rs540723	CHEK1	0.1086	0.2812	Rec	0.7022	1.3442	0.339023	5.32966	0.3846
rs11950902	MSH3	0.0974	0.4162	Rec	0.6942	1.50291	0.48305	4.67597	0.3793
rs2395626	FANCE	0.4758	0.3446	Dom	0.6552	0.76805	0.580545	1.01612	0.3783
rs280621	BARD1	0.0972	0.7416	Rec	0.6043	0.706735	0.201002	2.48492	0.3781
rs2086188	MSH3	0.3124	0	Dom	0.6113	0.815952	0.610738	1.09012	0.3778
rs3218536	XRCC2	0.0845	0.8632	Rec	0.6615	0.825389	0.196516	3.46673	0.3777
rs4150403	ERCC3	0.0832	0.7377	Rec	0.6905	1.45485	0.413529	5.11833	0.3776
rs749072	MLH1	0.2535	0.1616	Rec	0.6247	0.684751	0.407902	1.1495	0.3756
rs2386523	LIG1	0.4733	0.6838	Rec	0.6653	1.31732	0.98023	1.77033	0.3748
rs5743047	PMS1	0.1442	0.3456	Rec	0.6007	1.55364	0.648706	3.72094	0.3745
rs17772565	RAD50	0.0438	0	Rec	0.503	0.985408	0.22943	4.23234	0.372
rs1800058	ATM	0.0146	0.5072	LA	1	1.52913	0.742191	3.15046	0.3681
rs207910	XRCC5	0.1213	0.1424	Rec	0.661	0.825885	0.211382	3.22679	0.3634
rs10942325	XRCC4	0.4111	0.0539	Rec	0.571	0.742153	0.517147	1.06506	0.3616
rs3774332	MLH1	0.0896	0.3193	Rec	0.658	1.50441	0.513018	4.41163	0.3607
rs3768704	BARD1	0.1125	0.1901	Rec	0.6317	0.664646	0.248766	1.77579	0.3577
rs26266	MSH3	0.1819	0.8786	Dom	0.4807	0.776157	0.587593	1.02523	0.3564
rs7757405	FANCE	0.3526	0.8635	Dom	0.6273	0.787651	0.609649	1.01763	0.3512
rs9534154	BRCA2	0.1703	0.6856	Rec	0.6997	0.671125	0.291081	1.54736	0.3511
rs10514805	MSH2	0.0807	0.2907	Rec	0.654	1.22838	0.333245	4.52798	0.3488
rs1060499	RAD52	0.1468	0.4041	Rec	0.3593	0.687977	0.253492	1.86717	0.3457
rs2909430	TP53	0.1392	0.6047	Rec	0.6702	0.731689	0.248732	2.15239	0.345
rs1863332	MSH2	0.0858	0.5792	Rec	0.6659	1.16358	0.309477	4.37485	0.3442
rs3783508	GADD45B	0.3173	0.8694	Rec	0.6183	1.14248	0.666313	1.95893	0.3439
rs27385	MSH3	0.0781	0.105	Rec	0.6022	1.24757	0.351637	4.42626	0.3433
rs207906	XRCC5	0.1125	0.3215	Rec	0.6842	1.05454	0.276003	4.0291	0.3433
rs10474079	XRCC4	0.1081	0.551	Rec	0.4452	1.18412	0.324846	4.31632	0.342
rs10932568	BARD1	0.2249	0.2389	Rec	0.73	1.47506	0.821877	2.64736	0.3388
rs1993947	XRCC4	0.1201	0.2112	Rec	0.6799	1.42704	0.47925	4.24921	0.3357
rs1251272	MSH4	0.1417	0.8515	Rec	0.6969	0.674961	0.285604	1.59512	0.3302
rs1760941	APEX1	0.2573	0.8036	Dom	0.4259	0.789702	0.60992	1.02248	0.3282
rs1051669	RAD52	0.2524	0.4974	Dom	0.4423	1.23677	0.941636	1.6244	0.3282
rs2023614	XRCC1	0.0858	0.7663	Rec	0.6114	1.15777	0.336789	3.98007	0.3231
rs3213266	XRCC1	0.0896	0.9533	Rec	0.6486	1.15777	0.336789	3.98007	0.3231
rs3212964	ERCC1	0.1353	0.69	Rec	0.6509	1.4185	0.54569	3.68734	0.3229
rs11020773	MRE11	0.1018	0.4951	Rec	0.6334	0.813752	0.250805	2.64027	0.3225
rs2048718	BRIP1	0.4444	0.222	Rec	0.6587	1.25898	0.893944	1.77307	0.3215
rs4987876	ATM	0.0997	0.699	Rec	0.6702	0.874678	0.254787	3.00275	0.321
rs681673	GADD45A	0.2845	0.9363	Rec	0.5348	1.03759	0.563692	1.90989	0.32
rs941474	XRCC3	0.4867	0.1853	Rec	0.5559	0.78907	0.569473	1.09335	0.3189
rs9514825	LIG4	0.4072	0.0926	Rec	0.696	0.751187	0.521804	1.08141	0.3182
rs537046	CHEK1	0.1417	0.1762	Rec	0.6899	0.723901	0.254273	2.06091	0.3169
rs3781619	DDB2	0.1449	0.2331	Rec	0.624	1.38348	0.50153	3.81634	0.3161
rs5031011	BARD1	0.3224	0.7158	Rec	0.6642	0.753143	0.470251	1.20622	0.3161
rs3731014	LIG1	0.1125	0.9517	Rec	0.6346	0.770589	0.25672	2.31305	0.3141
rs4976666	RAP80	0.108	0.9875	Rec	0.6325	0.883733	0.265834	2.93787	0.3134
rs3742780	MLH3	0.4879	0.2611	Rec	0.4828	0.766286	0.561109	1.04649	0.3127
rs10516138	RAP80	0.1347	0.4579	Rec	0.5583	1.46287	0.600361	3.5645	0.3117
rs10492397	BRCA2	0.1868	0.1883	Rec	0.6998	0.705605	0.329894	1.50921	0.3105
rs2267437	XRCC6 (G22P1)	0.4278	0.8059	Rec	0.397	1.26833	0.906072	1.77542	0.3097
rs17323768	MSH6	0.3189	0.06	Rec	0.6203	1.36315	0.894402	2.07757	0.3095
rs2236141	CHEK2	0.1448	0.7946	Rec	0.6313	0.799875	0.277511	2.3055	0.3079
rs1800339	FANCA	0.0813	0.6823	Rec	0.6228	1.18459	0.370871	3.78369	0.3074
rs144848	BRCA2	0.2656	0.5635	Rec	0.6596	0.713195	0.434616	1.17034	0.3074
rs301287	XRCC4	0.1493	0.4203	Rec	0.6789	1.43749	0.617391	3.34696	0.303
rs3136329	MSH6	0.4142	0.8202	Rec	0.6321	0.760712	0.531328	1.08913	0.3025
rs4150393	ERCC5	0.1125	0.9084	Rec	0.4708	0.913657	0.285095	2.92804	0.3011
rs206119	BRCA2	0.2258	0.9209	Rec	0.6822	0.718277	0.366424	1.40799	0.2998
rs1053239	FANCD2	0.1823	0.0291	Rec	0.6855	0.711486	0.30331	1.66896	0.2993
rs10495944	MSH2	0.1442	0.1614	Rec	0.6665	0.774297	0.276489	2.16839	0.2984
rs3136367	MSH6	0.3004	0	Rec	0.6956	0.769819	0.501351	1.18205	0.296
rs9567552	BRCA2	0.2668	0.1227	Dom	0.4889	1.25132	0.968913	1.61604	0.2954
rs2031971	GADD45G	0.4917	0.2215	Dom	0.6267	1.28197	0.950754	1.72858	0.2953
rs12805507	FANCF	0.1906	0.7344	Rec	0.6867	0.701735	0.337476	1.45916	0.2944
rs3136326	MSH6	0.1158	0.7344	Rec	0.6167	0.816033	0.278494	2.39112	0.2933
rs3212955	ERCC1	0.2465	0.1291	Rec	0.666	0.723106	0.432696	1.20843	0.291
rs13339414	FANCA	0.1671	0.582	Rec	0.5516	0.736976	0.30941	1.75538	0.2899
rs10805813	XRCC4	0.1213	0.957	Rec	0.6542	1.23405	0.431176	3.53191	0.2882
rs1884817	CHEK2	0.1563	0.8242	Rec	0.6363	1.40663	0.662695	2.98572	0.287
rs3136245	MSH6	0.1908	0.0784	Dom	0.4578	0.789702	0.600078	1.03925	0.2866
rs7204478	FANCA	0.4416	0.7713	Rec	0.4458	1.28737	0.947857	1.74849	0.2865
rs16991159	GADD45B	0.1747	0.092	Rec	0.5459	0.754877	0.30361	1.87688	0.2859
rs4150386	ERCC5	0.1137	0.7644	Rec	0.6049	1.24945	0.446245	3.49834	0.2856
rs1146644	MSH4	0.4219	0.4023	Rec	0.3604	0.767359	0.540083	1.09028	0.2844
rs6537539	ERCC6	0.2014	0.7591	Rec	0.6266	0.771206	0.350805	1.69541	0.2843
rs1803541	ERCC3	0.0383	0.363	Rec	0.5391	0.951039	0.127306	7.10472	0.2839
rs2761367	BRCA2	0.4318	0.8221	Rec	0.665	0.791124	0.553003	1.13178	0.2834
rs2854509	XRCC1	0.2217	0.2361	Rec	0.6408	1.39962	0.799811	2.44925	0.2829
rs3731438	CHEK1	0.1315	0.6165	Rec	0.6541	1.27545	0.486351	3.34486	0.2816
rs1706079	GADD45A	0.1368	0.9382	Rec	0.6589	0.835521	0.302176	2.31022	0.2795
rs448101	FANCF	0.4377	0.0024	Rec	0.4285	0.779346	0.565883	1.07333	0.2783
rs16852689	BARD1	0.1268	0.7858	Rec	0.6322	1.17339	0.425372	3.23682	0.2764
rs4877109	GADD45G	0.2732	0.5544	Rec	0.6643	0.738156	0.444568	1.22563	0.2752
rs10194831	TP53I3	0.1461	0.025	Rec	0.4491	1.04029	0.359579	3.00964	0.2716
rs251692	LIG1	0.4625	0.6833	Dom	0.6015	0.791837	0.600757	1.04369	0.2711
rs5745314	MSH4	0.3164	0.9101	LA	0.3457	0.833935	0.683224	1.01789	0.2708
rs1805811	NBS1	0.0349	0.2255	Rec	0.5872	0.914937	0.129155	6.48145	0.2696
rs1800936	MSH6	0.1341	0.462	Rec	0.5323	1.29033	0.531528	3.1324	0.2693
rs1799787	ERCC2	0.3041	0.7759	Rec	0.516	0.774994	0.471259	1.27449	0.2688
rs915047	LIG4	0.1938	0.6661	Rec	0.6738	0.736092	0.357066	1.51746	0.2673
rs799923	BRCA1	0.2306	0.513	Dom	0.5111	1.24533	0.962763	1.61083	0.2671
rs11571686	BRCA2	0.1226	0.7108	Rec	0.5637	1.18317	0.447641	3.12728	0.2632
rs1047768	ERCC5	0.4187	0.8389	Rec	0.5403	0.775382	0.550672	1.09179	0.2611
rs1012554	ERCC6	0.2834	0.9476	Dom	0.5263	0.806541	0.623903	1.04264	0.2606
rs3093748	LIG4	0.1658	0.2276	Rec	0.6429	0.795726	0.321107	1.97187	0.2606
rs11571789	BRCA2	0.0871	0.0002	Rec	0.5815	1.07186	0.391778	2.93251	0.2599
rs10908902	GADD45G	0.1817	0.3726	Rec	0.6536	0.747815	0.350109	1.5973	0.2595
rs6544991	MSH2	0.1784	0.5269	Rec	0.6248	1.26668	0.543497	2.95214	0.2591
rs344916	GADD45A	0.1989	0.1453	Rec	0.6021	1.34716	0.684422	2.65164	0.2586
rs1555902	LIG4	0.1188	0.383	Rec	0.6317	0.979513	0.356622	2.69037	0.258
rs9520823	LIG4	0.2618	0.6376	Rec	0.6294	0.744681	0.447269	1.23986	0.2572
rs12164500	MSH4	0.4428	0.5067	Dom	0.3653	0.799555	0.609473	1.04892	0.2568
rs4781560	ERCC4	0.2808	0.3238	Rec	0.6404	0.744383	0.447528	1.23815	0.2561
rs828704	XRCC5	0.1931	0.3703	Rec	0.6415	0.752917	0.347762	1.63009	0.2552
rs861547	XRCC3	0.2999	0.202	Rec	0.6002	1.32168	0.859404	2.0326	0.253
rs1800932	MSH6	0.1874	0.9056	Dom	0.392	1.24123	0.951165	1.61974	0.252
rs7907557	ERCC6	0.4943	0.247	Dom	0.4412	0.792946	0.594449	1.05772	0.2488
rs28059	MSH3	0.2827	0.3136	Rec	0.4972	1.32088	0.810318	2.15314	0.2477
rs17684004	FANCA	0.1652	0.2374	Rec	0.6267	1.35432	0.714586	2.56678	0.2458
rs3744358	LIG3	0.3015	0.5565	Rec	0.6532	0.762007	0.483021	1.20213	0.2445
rs207887	XRCC5	0.131	0.8984	Rec	0.5608	0.934354	0.363979	2.39854	0.2433
rs2228529	ERCC6	0.1963	0.5623	Rec	0.5773	0.943178	0.412458	2.15679	0.2417
rs1618536	ERCC2	0.4492	0.8136	Rec	0.5901	0.788912	0.56702	1.09764	0.241
rs868284	LIG4	0.1607	0.3074	Rec	0.6385	1.30408	0.629619	2.70105	0.2407
rs9520820	LIG4	0.2878	0.2059	Rec	0.6623	0.754047	0.460052	1.23592	0.2403
rs7311263	RAD52	0.2217	0.5927	Rec	0.3426	1.33043	0.774864	2.28432	0.2369
rs4968451	BRIP1	0.1544	0.1006	Rec	0.632	1.2225	0.538605	2.77478	0.2351
rs11649196	FANCA	0.1465	0.5462	Rec	0.6174	0.86269	0.368563	2.01929	0.2306
rs3752451	BRCA2	0.3513	0.9757	Dom	0.5116	1.22986	0.9456	1.59957	0.2295
rs11769380	PMS2	0.4028	0.4628	Dom	0.5656	0.828532	0.624667	1.09893	0.2281
rs3803689	FANCA	0.3799	0.6612	Rec	0.5739	1.26896	0.895576	1.79802	0.2278
rs132788	XRCC6 (G22P1)	0.34	0.282	Rec	0.5456	0.914114	0.533545	1.56614	0.2255
rs3762971	RAP80	0.1463	0.5349	Rec	0.5448	1.01066	0.418776	2.43908	0.2248
rs10893405	CHEK1	0.1474	0.7429	Rec	0.6156	1.0539	0.441342	2.51667	0.2238
rs2291120	DDB2	0.1455	0.9137	Rec	0.5039	1.02286	0.426331	2.45405	0.2236
rs1153280	BACH1	0.4828	0.7113	Rec	0.5711	0.799955	0.584616	1.09461	0.2234
rs3136166	ERCC4	0.3651	0.8173	Rec	0.6137	0.781375	0.532238	1.14713	0.2233
rs7109087	FANCF	0.1722	0.3122	Rec	0.579	0.790887	0.397422	1.5739	0.2229
rs2298483	CHEK1	0.1512	0.5178	Rec	0.5761	0.909464	0.391297	2.1138	0.2225
rs12380720	FANCC	0.1958	0.813	Rec	0.5791	1.29447	0.705179	2.3762	0.2217
rs10041898	MSH3	0.1658	0.9775	Dom	0.3849	0.806783	0.607913	1.07071	0.2213
rs16945628	BRIP1	0.3399	0.6228	Rec	0.6393	1.2893	0.875122	1.8995	0.2213
rs2229571	BARD1	0.4028	0.1516	Rec	0.5106	0.785763	0.54124	1.14076	0.2208
rs5762763	CHEK2	0.3729	0.9548	Dom	0.4612	1.22434	0.939143	1.59614	0.2185
rs672655	ATM	0.4402	0.8785	Dom	0.4579	0.809127	0.619799	1.05629	0.2183
rs2300301	BACH1	0.122	0.0399	Rec	0.5457	0.931741	0.400882	2.16558	0.2178
rs7334764	ERCC5	0.3424	0.8618	Rec	0.3924	0.777945	0.517077	1.17042	0.2164
rs50871	ERCC2	0.4879	0.4124	Dom	0.6105	1.23615	0.925797	1.65054	0.2152
rs16855458	XRCC5	0.1944	0.5277	Rec	0.4394	1.28428	0.707074	2.33269	0.2146
rs1713460	APEX1	0.3018	0.9553	Dom	0.5107	1.22079	0.945274	1.57661	0.2145
rs6713506	MSH6	0.183	0.699	Rec	0.4758	1.26529	0.635934	2.51748	0.2134
rs356669	FANCC	0.195	0.3945	Rec	0.4117	0.898885	0.402128	2.0093	0.2133
rs944934	FANCC	0.2166	0.442	Dom	0.3978	0.818321	0.627457	1.06724	0.2115
rs1979028	BARD1	0.2999	0.8836	Rec	0.5184	0.78435	0.488586	1.25915	0.211
rs485231	CHEK1	0.4981	0.978	Dom	0.4934	0.805252	0.606283	1.06952	0.2107
rs4150351	ERCC5	0.1836	0.6002	Rec	0.6123	0.829361	0.407387	1.68842	0.2106
rs525186	CHEK1	0.3482	0.9122	Rec	0.5297	1.25045	0.842946	1.85494	0.2103
rs963248	XRCC4	0.19	0.8511	Rec	0.4682	1.19208	0.571833	2.48509	0.2102
rs10849605	RAD52	0.472	0.5537	Rec	0.4345	0.803884	0.584387	1.10583	0.2063
rs1136410	PARP1	0.1499	0.4456	Rec	0.603	1.09079	0.495205	2.40268	0.2061
rs2957873	DDB2	0.1887	0.5931	Rec	0.6104	1.00924	0.453449	2.24627	0.2042
rs565416	CHEK1	0.2891	0.8103	Rec	0.6164	1.2857	0.816575	2.02432	0.2027
rs4986765	BRIP1	0.3189	0.189	Dom	0.5186	1.21373	0.939992	1.56719	0.2018
rs3771281	MSH2	0.3893	0.5358	Rec	0.5001	0.797798	0.547917	1.16164	0.2008
rs12408005	GADD45A	0.4524	0.4469	Rec	0.6014	1.24098	0.911554	1.68945	0.2007
rs11988	DDB2	0.3626	0.844	Rec	0.3794	1.25358	0.87953	1.7867	0.1996
rs3752447	BRCA2	0.1868	0.8252	Rec	0.6043	0.898885	0.427571	1.88973	0.1994
rs11703638	XRCC6 (G22P1)	0.319	0.6409	Rec	0.4624	1.07337	0.620022	1.85818	0.1979
rs17655	ERCC5	0.1919	0.844	Rec	0.4435	1.2225	0.638744	2.33977	0.1975
rs10744729	RAD52	0.4371	0.8822	Rec	0.5762	1.23776	0.904034	1.69467	0.1972
rs1548708	GADD45B	0.202	0.3583	Rec	0.4778	1.22728	0.680342	2.21391	0.1965
rs10831225	MRE11	0.3437	0.9296	Rec	0.367	0.796522	0.524879	1.20875	0.1949
rs1144943	MDM2	0.4333	0.6846	Dom	0.5372	0.820124	0.623684	1.07844	0.1943
rs33013	MSH3	0.3431	0.4959	Dom	0.4872	1.20865	0.931659	1.56798	0.193
rs13002401	XRCC5	0.2675	0.8578	Rec	0.4374	1.26352	0.804064	1.98551	0.193
rs17806132	PMS1	0.155	0.7863	Rec	0.5124	0.956763	0.459043	1.99414	0.1887
rs1042522	TP53	0.2626	0.6008	Rec	0.5192	1.06194	0.561967	2.00674	0.1868
rs12597883	ERCC4	0.1957	0.5987	Rec	0.5933	1.15442	0.595303	2.23867	0.1868
rs2372334	BARD1	0.3107	0.7447	Rec	0.6023	1.25207	0.825716	1.89858	0.1848
rs520820	GADD45A	0.2211	0.6806	Rec	0.5885	1.21787	0.677509	2.18919	0.1846
rs4785594	FANCA	0.2579	0.9604	Rec	0.5175	1.25433	0.783337	2.00851	0.1839
rs8073498	TP53	0.3887	0.6623	Dom	0.4657	0.829029	0.63879	1.07592	0.1835
rs16893166	NBS1	0.0286	0.2089	LA	1	1.23306	0.737412	2.06186	0.1801
rs2303287	TP53I3	0.202	0.0526	Rec	0.5784	0.950374	0.473464	1.90767	0.18
rs17497319	LIG4	0.2916	0.4326	Rec	0.5995	0.810746	0.496198	1.32469	0.1795
rs12924220	ERCC4	0.2027	0.4009	Rec	0.4121	0.957911	0.477125	1.92317	0.1792
rs8109281	GADD45B	0.2078	0.0059	Rec	0.578	1.03345	0.51485	2.07442	0.1785
rs1677652	MSH3	0.2802	0.2241	Dom	0.4547	0.832435	0.644691	1.07485	0.1779
rs4744443	FANCC	0.3043	0.5122	Dom	0.455	1.19662	0.924924	1.54812	0.1779
rs6463524	PMS2	0.1957	0.5772	Rec	0.5413	0.936224	0.473229	1.8522	0.177
rs3733876	RAP80	0.1766	0.4787	Rec	0.5354	1.04216	0.523279	2.07558	0.1766
rs6413460	BARD1	0.3793	0.8195	Rec	0.5061	0.93398	0.559319	1.55961	0.1752
rs861528	XRCC3	0.2293	0.8277	Rec	0.544	1.16918	0.660314	2.07019	0.1751
rs2508678	MRE11	0.378	0.6857	Dom	0.453	0.831271	0.642403	1.07567	0.1746
rs8176199	BRCA1	0.2483	0.0149	Rec	0.4148	1.08156	0.567987	2.05949	0.1743
rs5752785	CHEK2	0.1868	0.9874	Rec	0.5744	1.01877	0.518195	2.00292	0.1727
rs4234006	BARD1	0.2001	0.9089	Rec	0.5737	0.917594	0.478494	1.75964	0.1717
rs206081	BRCA2	0.195	0.8871	Rec	0.5531	0.922655	0.482266	1.76519	0.171
rs1475537	GADD45G	0.2128	0.404	Rec	0.5662	0.873192	0.476429	1.60037	0.1709
rs3120073	APEX1	0.2522	0.8457	Rec	0.5796	1.19865	0.710402	2.02248	0.1683
rs12477063	BARD1	0.4053	0.2866	Rec	0.5444	0.820124	0.567683	1.18482	0.1664
rs861531	XRCC3	0.3545	0.4142	Dom	0.4915	1.1965	0.920491	1.55527	0.1655
rs10853773	ERCC2	0.2675	0.9852	Rec	0.5724	1.20671	0.745521	1.95321	0.165
rs828699	XRCC5	0.4219	0.473	Dom	0.4966	1.19949	0.913259	1.57544	0.1648
rs7160770	PARP2	0.479	0.5658	Rec	0.4981	0.827538	0.612648	1.1178	0.1628
rs301275	XRCC4	0.2179	0.9069	Rec	0.54	1.11739	0.61652	2.02519	0.1625
rs1498311	MSH4	0.2865	0.1892	Rec	0.5663	0.831769	0.523227	1.32226	0.1623
rs6426551	PARP1	0.237	0.0049	Rec	0.4368	1.18863	0.720801	1.96009	0.1614
rs6435862	BARD1	0.2869	0.6264	Rec	0.5559	0.844002	0.507022	1.40495	0.1605
rs13447720	MRE11	0.2325	0.5104	Rec	0.493	1.1965	0.724863	1.97501	0.1601
rs10742797	DDB2	0.2198	0.7954	Rec	0.5652	1.07498	0.584347	1.97755	0.16
rs876430	ERCC5	0.263	0.8576	Rec	0.5728	1.17763	0.710777	1.95111	0.16
rs6726691	MSH2	0.2885	0.7282	Rec	0.4918	0.882585	0.518282	1.50296	0.1599
rs511041	GADD45A	0.3787	0.6333	Rec	0.4474	1.19447	0.823082	1.73343	0.1588
rs2303400	XRCC5	0.3938	0.6286	Rec	0.5696	1.20502	0.860849	1.6868	0.158
rs3821107	XRCC5	0.2382	0.2999	Rec	0.4182	1.09768	0.614733	1.96005	0.1557
rs870151	GADD45G	0.4623	0.7125	Rec	0.5176	0.853594	0.610391	1.1937	0.1556
rs2073327	CHEK2	0.2351	0.274	Rec	0.4486	0.861397	0.518589	1.43081	0.1535
rs1685404	DDB2	0.3304	0.0476	Rec	0.55	1.20418	0.804	1.80355	0.151
rs1799977	MLH1	0.3311	0.4692	Rec	0.5062	0.93258	0.562876	1.54511	0.1504
rs17772583	RAD50	0.2332	0.3661	Rec	0.5421	0.981965	0.547025	1.76272	0.1496
rs4647558	FANCC	0.395	0.5425	Dom	0.4285	1.18448	0.903416	1.55297	0.1495
rs207908	XRCC5	0.4561	0.199	Dom	0.3835	1.18839	0.893526	1.58056	0.1493
rs3093930	PARP2	0.3399	0.5177	Rec	0.513	0.837612	0.564427	1.24302	0.1488
rs1472920	RAP80	0.2719	0.2186	Rec	0.5557	0.850696	0.530642	1.36379	0.1488
rs1148321	BRCA2	0.2497	0.1869	Rec	0.5488	0.885237	0.523623	1.49658	0.1486
rs7873096	GADD45G	0.2116	0.514	Rec	0.5169	0.972777	0.545852	1.73361	0.148
rs50872	ERCC2	0.2243	0.1882	Rec	0.5021	0.97531	0.548346	1.73472	0.1475
rs4150355	ERCC5	0.3615	0.1902	Rec	0.4592	1.19184	0.815498	1.74186	0.1455
rs206146	BRCA2	0.2284	0.7922	Rec	0.5216	1.02439	0.581044	1.80602	0.1455
rs12409592	MSH4	0.2541	0.8248	Rec	0.4685	0.907919	0.534938	1.54096	0.1444
rs3763668	GADD45G	0.2748	0.1605	Rec	0.4125	1.15592	0.722733	1.84876	0.1442
rs1382367	XRCC4	0.4123	0.0072	Dom	0.4738	1.18046	0.897355	1.55287	0.144
rs3764792	BRCA2	0.2306	0.2511	Rec	0.5256	0.963387	0.550419	1.6862	0.144
rs9908659	BRIP1	0.3901	0.2583	Rec	0.46	0.839793	0.582667	1.21039	0.1435
rs2682588	XRCC1	0.2249	0.1358	Rec	0.5415	0.909919	0.536327	1.54375	0.1434
rs2244012	RAD50	0.2166	0.2396	Rec	0.5351	1.01227	0.581989	1.76069	0.1413
rs11407	XRCC1	0.2084	0.0211	Rec	0.4991	1.001	0.578334	1.73257	0.14
rs2236142	CHEK2	0.3285	0.9017	Rec	0.5389	1.17433	0.788695	1.74853	0.1394
rs9943888	BRCA2	0.2643	0.1824	Rec	0.5275	0.88763	0.548388	1.43673	0.1391
rs11064607	RAD52	0.4689	0.8148	Dom	0.5024	1.17586	0.882546	1.56666	0.1384
rs4465523	APEX1	0.3551	0.4927	Dom	0.4622	0.853167	0.659712	1.10335	0.1382
rs7720588	XRCC4	0.4098	0.5972	Rec	0.5308	0.846538	0.601089	1.19221	0.1379
rs8679	PARP1	0.2281	0.4613	Rec	0.5261	1.02953	0.60256	1.75904	0.1373
rs4743	ERCC5	0.472	0.6799	Dom	0.4282	1.1768	0.886374	1.56239	0.1361
rs7414246	GADD45A	0.3787	0.9115	Rec	0.497	1.17857	0.829013	1.67551	0.1351
rs3820727	BARD1	0.4606	0.7955	Rec	0.501	0.851633	0.623237	1.16373	0.1342
rs865644	MSH3	0.2872	0.6597	Rec	0.524	0.901496	0.55991	1.45147	0.134
rs7591615	BARD1	0.2459	0.6493	Rec	0.5146	1.01086	0.599689	1.70394	0.1333
rs207943	XRCC5	0.4835	0.008	Dom	0.4502	0.853594	0.647739	1.12487	0.1311
rs1713419	PARP2	0.4332	0.2089	Rec	0.4513	0.850867	0.621092	1.16565	0.1308
rs1799966	BRCA1	0.3185	0.3901	Rec	0.4979	0.904566	0.569801	1.43601	0.1306
rs1805810	NBS1	0.0471	0.3445	LA	1	0.904204	0.569238	1.43628	0.1293
rs4567413	DDB2	0.3069	0.9689	Rec	0.4758	1.12536	0.728173	1.73918	0.1284
rs1153276	BACH1	0.3787	0.2627	Rec	0.4741	1.15893	0.817602	1.64276	0.1282
rs9311149	MLH1	0.4733	0.2899	Rec	0.4942	0.860622	0.632166	1.17164	0.1242
rs901746	DDB2	0.298	0.6508	Rec	0.4962	0.974238	0.601541	1.57785	0.1237
rs2191248	BRIP1	0.3412	0.9915	Rec	0.5158	1.13689	0.772886	1.67234	0.123
rs668844	XRCC5	0.4873	0.6051	Dom	0.387	0.863985	0.649485	1.14933	0.1219
rs238415	ERCC2	0.3869	0.1703	Rec	0.3672	1.14993	0.815714	1.62108	0.1214
rs330787	MSH6	0.3551	0.7313	Rec	0.48	0.888429	0.595978	1.32439	0.1214
rs11039130	DDB2	0.2929	0.1944	Rec	0.4679	1.07627	0.692192	1.67346	0.1206
rs2345060	PMS2	0.2446	0.0046	Rec	0.4442	0.995411	0.626289	1.58209	0.1182
rs6464269	XRCC2	0.3742	0.9865	Rec	0.4166	1.14031	0.801787	1.62176	0.1177
rs1235369	NBS1	0.0426	0.1039	LA	1	1.03728	0.658412	1.63415	0.1174
rs1713413	PARP2	0.3577	0.0219	Rec	0.3764	0.888963	0.616419	1.28201	0.1147
rs6413436	RAD52	0.3825	0.9455	Rec	0.4923	1.12795	0.794184	1.60198	0.1128
rs3136820	APEX1	0.474	0.9782	Rec	0.4432	1.13883	0.8403	1.54341	0.1123
rs13181	ERCC2	0.3818	0.2628	Rec	0.4243	0.902307	0.623714	1.30534	0.111
rs3212948	ERCC1	0.3571	0.3446	Rec	0.4297	0.910101	0.623699	1.32802	0.1102
rs611646	ATM	0.4117	0.4753	Rec	0.46	1.13428	0.81589	1.57692	0.11
rs610611	MRE11	0.3259	0.2016	Rec	0.4118	1.06481	0.706641	1.60453	0.1094
rs500558	MRE11	0.4524	0.7608	Rec	0.4192	0.890831	0.641278	1.2375	0.1086
rs227060	ATM	0.3132	0.7838	Rec	0.4034	1.04791	0.691212	1.58869	0.1084
rs3213255	XRCC1	0.4409	0.6483	Dom	0.4401	0.882409	0.670787	1.16079	0.1082
rs3730581	MDM2	0.3323	0.1935	Rec	0.4821	1.03645	0.684053	1.57038	0.1074
rs206079	BRCA2	0.4587	0.0248	Rec	0.4511	0.890119	0.642274	1.2336	0.1063
rs7300039	RAD52	0.3543	0.149	Rec	0.4394	0.933327	0.6309	1.38072	0.106
rs12474696	BARD1	0.4041	0.1353	Rec	0.4012	0.914297	0.641486	1.30313	0.1024
rs11878644	ERCC2	0.399	0.64	Dom	0.4076	1.12705	0.862652	1.47247	0.1017
rs2239359	FANCA	0.3786	0.5796	Rec	0.4268	1.03821	0.708155	1.5221	0.1007
rs646350	FANCC	0.3736	0.5018	Rec	0.4314	1.07208	0.748952	1.53462	0.1
rs7584646	BARD1	0.4975	0.2361	Dom	0.4339	0.899425	0.669008	1.2092	0.099
rs3762974	RAP80	0.3734	0.4383	Rec	0.3873	1.0693	0.742191	1.54056	0.0988
rs10200844	TP53I3	0.3717	0.2404	Rec	0.4206	0.982357	0.670583	1.43909	0.0979
rs7322498	LIG4	0.3551	0.828	Rec	0.4552	1.01076	0.689294	1.48214	0.0978
rs2710163	MSH6	0.3968	0.727	Rec	0.4475	1.05982	0.740679	1.51647	0.0971
rs3821104	XRCC5	0.3983	0.059	Rec	0.4442	0.944122	0.662931	1.34458	0.0969
rs828705	XRCC5	0.3679	0.8094	Rec	0.4448	0.956189	0.662255	1.38058	0.0963
rs2166459	BARD1	0.3602	0.8989	Rec	0.446	1.00552	0.693151	1.45865	0.0949
rs1001581	XRCC1	0.3748	0.8676	Rec	0.4388	1.01501	0.703961	1.4635	0.0939
rs863221	MSH3	0.3672	0.3002	Rec	0.4474	0.983635	0.682735	1.41715	0.0937
rs7311151	RAD52	0.406	0.06	Rec	0.4063	0.961558	0.677163	1.3654	0.0917
rs587118	FANCG	0.4917	0.847	Rec	0.4114	1.09615	0.816932	1.47079	0.0911
rs6970449	XRCC2	0.4574	0.8928	Rec	0.4289	1.08415	0.796672	1.47537	0.0897
rs2237060	RAD50	0.4352	0.6469	Rec	0.4307	0.946201	0.682473	1.31184	0.0884
rs206111	BRCA2	0.4053	0.5799	Rec	0.4341	1.01969	0.723187	1.43776	0.0884
rs3774341	MLH1	0.4605	0.7294	Dom	0.3972	1.09232	0.826618	1.44342	0.0864
rs1153284	BACH1	0.4759	0.5307	Rec	0.3797	1.07015	0.7904	1.44892	0.0852
rs938883	APEX1	0.4517	0.0998	Rec	0.415	0.978142	0.702751	1.36145	0.0851
rs2040639	XRCC2	0.4538	0.7956	Dom	0.3883	0.928857	0.697294	1.23732	0.0848
rs2286026	RAD52	0.4257	0.1672	Rec	0.3929	1.01888	0.735757	1.41094	0.0838
rs206109	BRCA2	0.4238	0.8324	Rec	0.3964	0.975603	0.706444	1.34731	0.0833
rs6452501	XRCC4	0.4746	0.6512	Rec	0.3919	0.963965	0.713929	1.30157	0.0788
rs11855560	RAD51	0.4691	0	Rec	0.3949	1.00411	0.7393	1.36377	0.0787
rs9608698	CHEK2	0.4657	0.5249	Rec	0.4026	0.983144	0.72429	1.33451	0.0785
rs356665	FANCC	0.4987	0.5688	Rec	0.385	0.969476	0.720689	1.30415	0.0776
rs9534262	BRCA2	0.4765	0.9758	Rec	0.3858	1.00702	0.74363	1.36371	0.0775
Abbreviations: SNP, single nucleotide polymorphism; MAF, minor allele frequency; HWE. Hardy-Weinberg Equilibrium; OR; odds ratio; CI, credible interval; BF, Bayes factor; LA, Log-Additive; Rec, Recessive; Dom, Dominant. Note: SNPs in bold font are nonsynonymous, amino-acid changing SNPs. * The marginal screen included 484 non-redudant DNA repair SNPs that passed the quality control analysis. Rows…
