# Supplementary material for: Association between DNA Damage Response and Repair Genes and Risk of Invasive Serous Ovarian Cancer
Source: PLoS One. 2010 Apr 8;5(4):e10061. doi: 10.1371/journal.pone.0010061 (PMC2851649; doi:10.1371/journal.pone.0010061)
Supplement: Table S3 — Functional annotation data for the six SNPs with a MISA Bayes Factor >10. (0.05 MB XLS) [file pone.0010061.s003.xls]

## Sheet: Supp 3
Supplemental Table 3. Functional annotation data for the six SNPs with a MISA Bayes Factor >10.*
LD SNP	Chromosome	Alleles	NCOCS Study SNP	Population/LD	TFBS	Splicing(site)	Splicing(ESE or ESS)	Splicing(abolish domain)	miRNA(miRanda)	miRNA(Sanger)	nsSNP	Stop Codon	Polyphen	SNPs3D(svm profile)	SNPs3D(svm structure)	RegPotential	Conservation	UCSC Function	Nearby Gene	Allele	CEU Frequency
rs10131	13	T/C	rs10131	1	--	--	--	--	Y	--	--	--	--	--	--	0	0.347	untranslated-3	LIG4	C	0.9
rs16972098	13	C/T	rs10131	CEU/0.763	--	--	--	--	--	--	--	--	--	--	--	0	0	unknown	FAM155A||LIG4	C	0.911
rs16972101	13	A/G	rs10131	CEU/0.908	--	--	--	--	--	--	--	--	--	--	--	0	0	unknown	FAM155A||LIG4	G	0.905
rs16972105	13	A/G	rs10131	CEU/0.908	--	--	--	--	--	--	--	--	--	--	--	NA	0	unknown	FAM155A||LIG4	A	0.908
rs16972106	13	A/G	rs10131	CEU/0.880	--	--	--	--	--	--	--	--	--	--	--	NA	0.008	unknown	FAM155A||LIG4	A	0.911
rs1931336	13	A/G	rs10131	CEU/0.591	--	--	--	--	--	--	--	--	--	--	--	0	0.778	unknown	FAM155A||LIG4	A	0.875
rs2002111	13	A/G	rs10131	CEU/0.866	--	--	--	--	--	--	--	--	--	--	--	NA	0	unknown	FAM155A||LIG4	G	0.935
rs4144383	13	A/G	rs10131	CEU/0.880	--	--	--	--	--	--	--	--	--	--	--	NA	0.003	unknown	FAM155A||LIG4	A	0.911
rs9284239	13	C/G	rs10131	CEU/0.771	--	--	--	--	--	--	--	--	--	--	--	0	0.01	unknown	ABHD13||TNFSF13B	C	0.897
rs9587535	13	A/G	rs10131	CEU/0.822	--	--	--	--	Y	--	--	--	--	--	--	0.082591	0.652	untranslated-3	ABHD13	A	0.9
rs9587536	13	A/G	rs10131	CEU/0.809	--	--	--	--	--	--	--	--	--	--	--	NA	0.009	unknown	ABHD13||TNFSF13B	A	0.907
rs9913778	17	C/T	rs12951053	CEU/0.505	Y	--	--	--	--	--	--	--	--	--	--	0.207449	0.005	intron	SHBG	C	0.906
rs12951053	17	A/C	rs12951053|rs2078486	1|CEU/0.730	--	--	--	--	--	--	--	--	--	--	--	0.058167	0	intron	TP53	A	0.902
rs11652704	17	C/T	rs2078486	CEU/0.587	--	--	--	--	--	--	--	--	--	--	--	NA	0	intron	TP53	T	0.871
rs12941981	17	A/C	rs2078486	CEU/0.606	Y	--	--	--	--	--	--	--	--	--	--	0.861585	1	near-gene-5	WDR79||EFNB3	C	0.876
rs2287497	17	G/A	rs2078486	CEU/0.627	Y	--	--	--	--	--	--	--	--	--	--	0.035069	0.001	intron	WDR79	G	0.875
rs12602273	17	C/G	rs2078486|rs12951053	CEU/1.000|CEU/0.621	--	--	--	--	--	--	--	--	--	--	--	0	0	intron	TP53	C	0.911
rs17882227	17	G/A	rs2078486|rs12951053	CEU/1.000|CEU/0.621	Y	--	--	--	--	--	--	--	--	--	--	0	0.89	intron,near-gene-5	TP53	A	0.911
rs2078486	17	A/G	rs2078486|rs12951053	1|CEU/0.730	--	--	--	--	--	--	--	--	--	--	--	0	0.001	intron	TP53	G	0.9
rs2287498	17	T/C	rs2078486|rs12951053	CEU/1.000|CEU/0.730	--	--	Y	--	--	--	--	--	--	--	--	0.309017	0.167	coding-synon,cds-reference	WDR79	C	0.9
rs2287499	17	G/C	rs2078486|rs12951053	CEU/0.591|CEU/0.533	--	--	--	--	--	--	Y	--	benign	--	--	0.287238	0	cds-reference,near-gene-3,missense	WDR79	C	0.842
rs8064946	17	C/G	rs2078486|rs12951053	CEU/0.628|CEU/0.510	Y	--	--	--	--	--	--	--	--	--	--	0.118648	0	intron,untranslated-5	TP53	G	0.845
rs1153294	21	C/T	rs411697	CEU/0.517	--	--	--	--	--	--	--	--	--	--	--	NA	0	intron	BACH1/C21orf41	C	0.518
rs1153295	21	G/T	rs411697	CEU/0.517	--	--	--	--	--	--	--	--	--	--	--	NA	0.144	intron	BACH1/C21orf41	G	0.518
rs117214	21	C/T	rs411697	CEU/0.599	--	--	--	--	--	--	--	--	--	--	--	NA	0.002	intron	BACH1/C21orf41	C	0.612
rs2832283	21	A/G	rs411697	CEU/0.600	--	--	--	--	--	--	--	--	--	--	--	NA	0.286	intron	BACH1	G	0.75
rs388707	21	C/T	rs411697	CEU/0.768	--	--	Y	Y	--	--	--	--	--	--	--	NA	0.895	coding-synon,intron,cds-reference	BACH1/C21orf41	C	0.42
rs411697	21	A/G	rs411697	1	--	--	--	--	--	--	--	--	--	--	--	NA	0.007	intron	BACH1/C21orf41	G	0.643
rs425989	21	C/T	rs411697	CEU/0.768	--	--	--	--	Y	--	--	--	--	--	--	NA	0.199	intron,untranslated-3	BACH1/C21orf41	C	0.42
rs8131295	21	A/T	rs411697	CEU/0.502	--	--	--	--	--	--	--	--	--	--	--	NA	0.015	intron	C21orf7	A	0.589
rs1807609	22	C/T	rs5762746	CEU/0.548	--	--	--	--	--	--	--	--	--	--	--	NA	0	intron	CHEK2	C	0.736
rs5752745	22	C/G	rs5762746	CEU/0.528	--	--	--	--	--	--	--	--	--	--	--	0	0.003	intron	TTC28	G	0.575
rs5752746	22	A/T	rs5762746	CEU/0.764	--	--	--	--	--	--	--	--	--	--	--	0	0.018	intron	TTC28	A	0.483
rs5762737	22	C/T	rs5762746	CEU/0.541	--	--	--	--	--	--	--	--	--	--	--	NA	0	intron	TTC28	T	0.568
rs5762760	22	A/T	rs5762746	CEU/0.833	--	--	--	--	--	--	--	--	--	--	--	0	0.052	intron	CHEK2	A	0.575
rs1033667	22	C/T	rs5762746|rs6005835	CEU/0.620|CEU/0.506	--	--	--	--	--	--	--	--	--	--	--	NA	0	intron	CHEK2	C	0.674
rs1125250	22	G/T	rs5762746|rs6005835	CEU/0.638|CEU/0.921	--	--	--	--	--	--	--	--	--	--	--	0	0.002	intron	TTC28	G	0.689
rs1547014	22	C/T	rs5762746|rs6005835	CEU/0.683|CEU/0.588	--	--	--	--	--	--	--	--	--	--	--	0	0	intron	CHEK2	C	0.643
rs2078555	22	C/G	rs5762746|rs6005835	CEU/0.675|CEU/0.585	--	--	--	--	--	--	--	--	--	--	--	0	0.023	intron	CHEK2	C	0.617
rs2145161	22	A/G	rs5762746|rs6005835	CEU/1.000|CEU/0.624	--	--	--	--	--	--	--	--	--	--	--	NA	0	intron	TTC28	G	0.583
rs2346397	22	C/T	rs5762746|rs6005835	CEU/0.822|CEU/0.729	--	--	--	--	--	--	--	--	--	--	--	0	0.704	intron	TTC28	T	0.621
rs4035540	22	C/T	rs5762746|rs6005835	CEU/0.652|CEU/1.000	--	--	--	--	--	--	--	--	--	--	--	0.018081	0	intron	CHEK2	C	0.696
rs4822983	22	C/T	rs5762746|rs6005835	CEU/0.620|CEU/0.577	--	--	--	--	--	--	--	--	--	--	--	NA	0	intron	CHEK2	C	0.627
rs5752764	22	-/C/T	rs5762746|rs6005835	CEU/1.000|CEU/0.652	--	--	--	--	--	--	--	--	--	--	--	0	0.002	intron	TTC28	T	0.585
rs5752773	22	C/G	rs5762746|rs6005835	CEU/0.683|CEU/0.588	--	--	--	--	--	--	--	--	--	--	--	0	0.009	intron	CHEK2	C	0.643
rs5762629	22	A/G	rs5762746|rs6005835	CEU/0.754|CEU/0.828	--	--	--	--	--	--	--	--	--	--	--	0.229834	0	intron	TTC28	G	0.65
rs5762660	22	G/T	rs5762746|rs6005835	CEU/0.550|CEU/0.583	--	--	--	--	--	--	--	--	--	--	--	NA	0.254	intron	TTC28	T	0.567
rs5762670	22	A/G	rs5762746|rs6005835	CEU/0.560|CEU/0.545	--	--	--	--	--	--	--	--	--	--	--	NA	0.913	intron	TTC28	G	0.45
rs5762680	22	A/T	rs5762746|rs6005835	CEU/0.754|CEU/0.828	--	--	--	--	--	--	--	--	--	--	--	0	0.003	intron	TTC28	A	0.65
rs5762730	22	G/T	rs5762746|rs6005835	CEU/1.000|CEU/0.652	--	--	--	--	--	--	--	--	--	--	--	NA	0.001	intron	TTC28	T	0.589
rs5762746	22	C/T	rs5762746|rs6005835	1|CEU/0.624	--	--	--	--	--	--	--	--	--	--	--	0	0	intron	CHEK2	C	0.583
rs6005790	22	C/G	rs5762746|rs6005835	CEU/0.622|CEU/0.584	--	--	--	--	--	--	--	--	--	--	--	0	0.985	intron	TTC28	C	0.437
rs695318	22	G/A	rs5762746|rs6005835	CEU/0.615|CEU/0.559	--	--	--	--	--	--	--	--	--	--	--	0	0	intron	TTC28	G	0.424
rs695567	22	C/A	rs5762746|rs6005835	CEU/0.622|CEU/0.584	--	--	--	--	--	--	--	--	--	--	--	NA	0.001	intron	TTC28	C	0.438
rs695700	22	T/A	rs5762746|rs6005835	CEU/0.613|CEU/0.583	--	--	--	--	--	--	--	--	--	--	--	0	0.007	intron	TTC28	A	0.433
rs737622	22	T/G	rs5762746|rs6005835	CEU/0.560|CEU/0.545	--	--	--	--	--	--	--	--	--	--	--	0	0.905	intron	TTC28	G	0.45
rs738722	22	C/T	rs5762746|rs6005835	CEU/0.620|CEU/0.506	--	--	--	--	--	--	--	--	--	--	--	NA	0	intron	CHEK2	C	0.674
rs9625533	22	C/T	rs5762746|rs6005835	CEU/1.000|CEU/0.652	--	--	--	--	--	--	--	--	--	--	--	0.03457	0	intron	CHEK2	T	0.585
rs695388	22	C/A	rs6005835	CEU/0.506	--	--	--	--	--	--	--	--	--	--	--	0	0.001	intron	TTC28	C	0.469
rs6005835	22	C/G	rs6005835|rs5762746	1|CEU/0.624	Y	--	--	--	--	--	--	--	--	--	--	0.217331	0	intron	TTC28	C	0.692
* SNPs with LD of greater than or equal to 0.5 to one of the six highlighted SNPs. The identity of the primary SNP is listed under ‘NCOCS Study SNP’ while the identity of the annotated SNP is listed under ‘LD SNP.’ LD between the two variants in the HapMap CEU population is given under ‘Population/LD.’ ‘TFBS’ indicates whether the LDsnp is predicted to affect a transcription factor binding site; …
